# Supplementary material for: Low temperature and mTOR inhibition favor stem cell maintenance in human keratinocyte cultures
Source: EMBO Rep. 2023 May 4;24(6):e55439. doi: 10.15252/embr.202255439 (PMC10240198; doi:10.15252/embr.202255439)
Supplement: Supplementary file 3 — Source Data for Expanded View [file EMBR-24-e55439-s001.zip]

Archive with 3 entries (2 files):
- Source_Data_for_EV_Figures/
- Source_Data_for_EV_Figures/EMBOR-2022-55439V3-Figure_EV4_Source_Data-sd.pdf
- Source_Data_for_EV_Figures/EMBOR-2022-55439V3-Figure_EV3_Source_Data-sd.pdf
